# Supplementary material for: Improved genome editing by an engineered CRISPR-Cas12a
Source: Nucleic Acids Res. 2022 Dec 20;50(22):12689–701. doi: 10.1093/nar/gkac1192 (PMC9825149; doi:10.1093/nar/gkac1192)
Supplement: gkac1192_Supplemental_Files [file gkac1192_supplemental_files.zip]

Archive with 3 entries (3 files):
- Final Version_Supplementary_sFigures &Legends.pdf
- Supplementary table 1.xlsx
- Supplementary Table_2.xlsx
