# Supplementary material for: Improved genome editing by an engineered CRISPR-Cas12a
Source: Nucleic Acids Res. 2022 Dec 20;50(22):12689–701. doi: 10.1093/nar/gkac1192 (PMC9825149; doi:10.1093/nar/gkac1192)
Supplement: gkac1192_Supplemental_Files [file gkac1192_supplemental_files.zip › Supplementary table 1.xlsx]

## Sheet: Supplementary Table 1
Genome edting Information:
Target/gene	Donor Code	Donor Seq	PAM	nt from PAM		protospacer sequence of crRNA	Primer1 (without adaptor)	Primer2 (without adaptor)	NGS Amplicon
AAVS1_786	D30	nt-s	TTTC	14		CTTAAAGAGTCCCCAGTGCTATC	GCCTGAGCGCCTCTCCTGGGCTTGCCA	AGGGCTGTGGTGAGGAGGGGGGTGT	AGGGCTGTGGTGAGGAGGGGGGTGTCCGTGTGGAAAACTCCCTTTGTGAGAATGGTGCGTCCTAGGTGTTCACCAGGTCGTGGCCGCCTCTACTCCCTTTCTCTTTCTCCATCCTTCTTTCCTTAAAGAGTCCCCaagcttGCTATCTGGGACATATTCCTCCGCCCAGAGCAGGGTCCCGCTTCCCTAAGGCCCTGCTCTGGGCTTCTGGGTTTGAGTCCTTGGCAAGCCCAGGAGAGGCGCTCAGGC
AAVS1_803	D31	nt-s	TTTA	14		AGGAAAGAAGGATGGAGAAAGAG	GCCTGAGCGCCTCTCCTGGGCTTGCCA	AGGGCTGTGGTGAGGAGGGGGGTGT	GCCTGAGCGCCTCTCCTGGGCTTGCCAAGGACTCAAACCCAGAAGCCCAGAGCAGGGCCTTAGGGAAGCGGGACCCTGCTCTGGGCGGAGGAATATGTCCCAGATAGCACTGGGGACTCTTTAAGGAAAGAAGGATGaagcttGAGAAAGAGAAAGGGAGTAGAGGCGGCCACGACCTGGTGAACACCTAGGACGCACCATTCTCACAAAGGGAGTTTTCCACACGGACACCCCCCTCCTCACCACAGCCCT
ALB_468	D32	nt-s	TTTA	14		TGAGATCAACAGCACAGGTTTTG	GGAAAGTGCAAAGTAACTTAGAGTGACTGAAACTTCA	ATAGCCTTATATTCAAACTTAGATAATATCTAATACTCTT	GGAAAGTGCAAAGTAACTTAGAGTGACTGAAACTTCACAGAATAGGGTTGAAGATTGAATTCATAACTATCCCAAAGACCTATCCATTGCACTATGCTTTATTTAAAAACCACAAAACaagcttGTTGATCTCATAAATAGAACTTGTATTTATATTTATTTTCATTTTAGTCTGTCTTCTTGGTTGCTGTTGATAGACACTAAAAGAGTATTAGATATTATCTAAGTTTGAATATAAGGCTAT
CCR5_457	D34	nt-s	TTTA	22		GTAAAAGAAATTACTATCCAAG	AAGTTGGTTTAAGTTGGCTTTAATTAATAGCAACTCT	CTGCTCATCCCACTACACAGAATCTGTTAGAA	CTGCTCATCCCACTACACAGAATCTGTTAGAAAATATAAAGAAATAAAGGATATCAGAGCTAGAAGAACATTTACATTCATCTAGTCAAAAGCCCACATTTTAGTAAAAGAAATTACTATCCAAGaagcttAAGCAAATGATTTGTACAAGATCACAGGGCTTTTCAACAGTAAGGCTAAAAGGTTAAGAAAATTCTGATTATCTTAAGAGTTGCTATTAATTAAAGCCAACTTAAACCAACTT
CCR5_457	D34n	nt-s	TTTA	9		GTAAAAGAAATTACTATCCAAG	AAGTTGGTTTAAGTTGGCTTTAATTAATAGCAACTCT	CTGCTCATCCCACTACACAGAATCTGTTAGAA	CTGCTCATCCCACTACACAGAATCTGTTAGAAAATATAAAGAATAAAGGATATCAGAGCTAGAAGAACATTTACATTCATCTAGTCAAAAGCCCACATTTTAGTAAAAGAaagcttCCAAGAAGCAAATGATTTGTACAAGATCACAGGGCTTTTCAACAGTAAGGCTAAAAGGTTAAGAAAATTCTGATTATCTTAAGAGTTGCTATTAATTAAAGCCAACTTAAACCAACTT
CCR5_542	D35	nt-s	TTTA	22		TATTTTCTAACAGATTCTGTGT	CTTGTACAAATCATTTGCTTCTTGGATAGTAATTTCTT	GAACAGTTCTTCTTTTTAAGTTGAGCTTAAAATAAGCTAGAGAAT	CTTGTACAAATCATTTGCTTCTTGGATAGTAATTTCTTTTACTAAAATGTGGGCTTTTGACTAGATGAATGTAAATGTTCTTCTAGCTCTGATATCCTTTATTCTTTATATTTTCTAACAGATTCTGTGTaagcttAGTGGGATGAGCAGAGAACAAAAACAAAATAATCCAGTGAGAAAAGCCCGTAAATAAACCTTCAGACCAGAGATCTATTCTCTAGCTTATTTTAAGCTCAACTTAAAAAGAAGAACTGTTC
CCR5_812	D36	nt-s	TTTC	22		TTGTAGGGGAACGGATGTCTCAG	CGCCTTCAATACACTTAATGATTTAACTCCACCCTC	TTGCCAAATGTCTTCTATGGGTTTCCTGTAAA	TTGCCAAATGTCTTCTATGGGTTTCCTGTAAAGTCTTTTACTCATCTCAGAAGCTAACTAACAGGCCAAGCAGCTGAGAGGTTACTTACCGGGGAGAGTTTCTTGTAGGGGAACGGATGTCTCAaagcttGCTCTTCTGGCCAGATGAGCTGTGCAAATCAATCATATAGACAGTATAAAAGTAGGAAATGCTGTTTCTTTTGAAGGAGGGTGGAGTTAAATCATTAAGTGTATTGAAGGCG
DYRK1	D5	nt-s	TTTA	22		ATATTGAATATCCTAAAGTTCTTA	CTCAATACAAGTTTATATTCATTTTAATCACTATGGATCTTCTATACC	GATGAAGGTTTGCATGCTGAAGTCTCTCCTC	CTCAATACAAGTTTATATTCATTTTAATCACTATGGATCTTCTATACCATTAAAAACATAACTGTTGTGTTGAGTAACATATACCTGTTTGTAGTTAGAAAAGTTTTTTAATATTGAATATCCCTAAAGTTCtAAGCTTtATTTAAGGAACCATTAGATATGTCAAATGATACAAACATTAGGATATGAATATTTCCTTTAAACCTCACTTATCTTCTTGTAGGAGGAGAGAGACTTCAGCATGCAAACCTTCATC
EMX1_10856	D33	nt-s	TTTA	22		GGGGGATGCTAGGTTGCTTTGGGT	ACCCCTGTATTTTTGCACATGCATGTGAATA	GTGGTGGAGTGCTCTGTGTTTGTCTTTATAAACCCAG	GTGGTGGAGTGCTCTGTGTTTGTCTTTATAAACCCAGATGAGAGGATGAAGGCAACAAGCTTCTGTACCAACATACATGCCCCTTTGCCTCAAGTCTGGTTATTTTAGGGGGATGCTAGGTTGCTTTGGtctagaGTCTACCTTACTGAGAAAATGGCCCCAGGTCATTGTCATGTCCAGTTGTGGTAGACAGCATGTGTCCTAAAGGGTATATTCACATGCATGTGCAAAAATACAGGGGT
EMX1_10856	D33n	nt-s	TTTA	12		GGGGGATGCTAGGTTGCTTTGGGT	ACCCCTGTATTTTTGCACATGCATGTGAATA	GTGGTGGAGTGCTCTGTGTTTGTCTTTATAAACCCAG	GTGGTGGAGTGCTCTGTGTTTGTCTTTATAAACCCAGATGAGAGGATGAAGGCAACAAGCTTCTGTACCAACATACATGCCCCTTTGCCTCAAGTCTGGTTATTTTAGGGGGATGCTtctagaTTTGGGTCTACCTTACTGAGAAAATGGCCCCAGGTCATTGTCATGTCCAGTTGTGGTAGACAGCATGTGTCCTAAAGGGTATATTCACATGCATGTGCAAAAATACAGGGGT
EMX1_4368	D9	nt-s	TTTA	22		GATATGAACAAGTATACCCAGAG	GGGCTCGAGAGATCTTCCTGTCTCAGCCT	CTGGCCAGGGGCCACGAACTTGTTTAACTGG	GGGCTCGAGAGATCTTCCTGTCTCAGCCTCCCGAGTAGAAATGTCAGCATTTGAATGCCTCACAAGGGAAGGTGGTGTAATAAAAGGTCTATTGATTTAGATATGAACAAGTATACCCAGAtctagaCACACGAATGAAAGGAGGTGGCCAGTGTAGATGCAAGTCTAGGACGGTCGGTAGATTCCAAGCTTCTCTACCTGCCCAGTTAAACAAGTTCGTGGCCCCTGGCCAG
EMX1_4368	D9n	nt-s	TTTA	12		GATATGAACAAGTATACCCAGAG	GGGCTCGAGAGATCTTCCTGTCTCAGCCT	CTGGCCAGGGGCCACGAACTTGTTTAACTGG	GGGCTCGAGAGATCTTCCTGTCTCAGCCTCCCGAGTAGAAATGTCAGCATTTGAATGCCTCACAAGGGAAGGTGGTGTAATAAAAGGTCTATTGATTTAGATATGAACAAGtctagaTACCCAGAGCCACACGAATGAAAGGAGGTGGCCAGTGTAGATGCAAGTCTAGGACGGTCGGTAGATTCCAAGCTTCTCTACCTGCCCAGTTAAACAAGTTCGTGGCCCCTGGCCAG
IDS_719	D37	nt-s	TTTA	21		GGAAAAAAAGAGAATGATGTATG	CCATTCATATTTCTCTCTCTTCTCCCCTCCTTCTCTCC	TGGGTGGCAGGGTTAGGCTTTGGTCAT	TGGGTGGCAGGGTTAGGCTTTGGTCATGGCCTCCAACCTGGGTGAGGAAGCGAGATAGTGAGTGAAAGATGGTGGAAAGGAAAGATGAATTTAGGAAAAAAAGAGAATGATGTAaagcttTGCAGGAAAGGACAGATGGTTGGATGGAGGAAGATAAGGAGGAAAAGATGAATAGCTGAAGGGAAGAAAGGATGGAGAGAAGGAGGGGAGAAGAGAGAGAAATATGAATGG
VEGFA_1662	D3	nt-s	TTTG	22		GGAAAAGTTTTGGGGTGGATTGC	CGGGAGGGCAGAGAGCGTGG	ACCCGGCCGGGCGGGGGAG	CGGGAGGGCAGAGAGCGTGGAGGGGGCAGGGCGCAGGAGGGAGAGGGGGCTTGCTGTCACTGCCACTCGGTCTCTTCAGCCCTCGCCGCGAGTTTGGGAAAAGTTTTGGGGTGGATTGaaGCtTCTGCGGGGACCCCCCCTCCCTGCTGGGCCACCTGCGCCGCGCCAACCCCGCCCGTCCCCGCTCGCGTCCCGCTCGGTGCCCGCCCTCCCCCGCCCGGCCGGGT
VEGFA_1662	D3n	nt-s	TTTG	12		GGAAAAGTTTTGGGGTGGATTGC	CGGGAGGGCAGAGAGCGTGG	ACCCGGCCGGGCGGGGGAG	CGGGAGGGCAGAGAGCGTGGAGGGGGCAGGGCGCAGGAGGGAGAGGGGGCTTGCTGTCACTGCCACTCGGTCTCTTCAGCCCTCGCCGCGAGTTTGGGAAAAGTTTTGaagcttGTGGATTGCTGCGGGGACCCCCCCTCCCTGCTGGGCCACCTGCGCCGCGCCAACCCCGCCCGTCCCCGCTCGCGTCCCGCTCGGTGCCCGCCCTCCCCCGCCCGGCCGGGT
AAVS1_1733	D19	t-s	TTTC	11		TTTGCCTGGACACCCCGTTCTCC	GCCATGACAGGGGGCTGGAAGAGC	CTCCCCTTCTTGTAGGCCTGCATCATCA	GCCATGACAGGGGGCTGGAAGAGCTAGCACAGACTAGAGAGGTAAGGGGGGTAGGGGAGCTGCCCAAATGAAAGGAGTGAGAGGTGACCCGAATCCACAGGAGAAAAGCTTGTCCAGGCAAAGAAAGCAAGAGGATGGAGAGGTGGCTAAAGCCAGGGAGACGGGGTACTTTGGGGTTGTCCAGAAAAACGGTGATGATGCAGGCCTACAAGAAGGGGAG
AAVS1_786	D17	t-s	TTTC	11		CTTAAAGAGTCCCCAGTGCTATC	GCCTGAGCGCCTCTCCTGGGCTTGCCA	AGGGCTGTGGTGAGGAGGGGGGTGT	GCCTGAGCGCCTCTCCTGGGCTTGCCAAGGACTCAAACCCAGAAGCCCAGAGCAGGGCCTTAGGGAAGCGGGACCCTGCTCTGGGCGGAGGAATATGTCCCAGATAGCAAGCTTGACTCTTTAAGGAAAGAAGGATGGAGAAAGAGAAAGGGAGTAGAGGCGGCCACGACCTGGTGAACACCTAGGACGCACCATTCTCACAAAGGGAGTTTTCCACACGGACACCCCCCTCCTCACCACAGCCCT
AAVS1_803	D18	t-s	TTTA	11		AGGAAAGAAGGATGGAGAAAGAG	GCCTGAGCGCCTCTCCTGGGCTTGCCA	AGGGCTGTGGTGAGGAGGGGGGTGT	AGGGCTGTGGTGAGGAGGGGGGTGTCCGTGTGGAAAACTCCCTTTGTGAGAATGGTGCGTCCTAGGTGTTCACCAGGTCGTGGCCGCCTCTACTCCCTTTCTCTTTAAGCTTCCTTCTTTCCTTAAAGAGTCCCCAGTGCTATCTGGGACATATTCCTCCGCCCAGAGCAGGGTCCCGCTTCCCTAAGGCCCTGCTCTGGGCTTCTGGGTTTGAGTCCTTGGCAAGCCCAGGAGAGGCGCTCAGGC
ALB_468	D20	t-s	TTTA	10		TGAGATCAACAGCACAGGTTTTG	GGAAAGTGCAAAGTAACTTAGAGTGACTGAAACTTCA	ATAGCCTTATATTCAAACTTAGATAATATCTAATACTCTT	GGAAAGTGCAAAGTAACTTAGAGTGACTGAAACTTCACAGAATAGGGTTGAAGATTGAATTCATAACTATCCCAAAGACCTATCCATTGCACTATGCTTTATTTAAAAACCACAAAACAAGCTTGTTGATCTCATAAATAGAACTTGTATTTATATTTATTTTCATTTTAGTCTGTCTTCTTGGTTGCTGTTGATAGACACTAAAAGAGTATTAGATATTATCTAAGTTTGAATATAAGG
ALB_532	D21	t-s	TTTA	12		GTGTCTATCAACAGCAACCAAGA	CCCAAAGACCTATCCATTGCACTATGCTTTATT	ATTCTTGGTAATTGAATTATTCTTCTGTTTAAAGGCAGAAG	CCCAAAGACCTATCCATTGCACTATGCTTTATTTAAAAACCACAAAACCTGTGCTGTTGATCTCATAAATAGAACTTGTATTTATATTTATTTTCATTTTAGTCTGTCTTCTTGAAGCTTGTTGATAGACACTAAAAGAGTATTAGATATTATCTAAGTTTGAATATAAGGCTATAAATATTTAATAATTTTTAAAATAGTATTCTTGGTAATTGAATTATTCTTCTGTTTAAAGGCAGA
CCR5_193	D22	t-s	TTTA	11		GACAACAGGTTGTTTCCGTTTACA	CTGGTTTGAAGGGCAACAAAATAGTGAACAGAGTGAAAATCCCCACTA	CTGGACTTCACATTAACCCTGTGTCCCCTTTT	CTGGACTTCACATTAACCCTGTGTCCCCTTTTTCTCCACTCTCCCCGTATCCCCTATCCCACCCCAACCCCCACACAGATGCTCACCACCCAATATTATTGTTCTCTGTAAACAAGCTTAACCTGTTGTCTAAAGAGTTTTAACTATGGGCTCACGGGTGAGCTAAACAGGTTTCCCATCTTTTTCTGGACCCAGGATCTTAGTGGGGATTTTCACTCTGTTCACTATTTTGTTGCCCTTCAAACCAG
CCR5_397	D23	t-s	TTTC	11		TTAACCTTTTAGCCTTACTGTTG	GGGACACAGGGTTAATGTGAAGTCCAGGATC	TAAAGGATATCAGAGCTAGAAGAACATTTACATTCATCTA	TAAAGGATATCAGAGCTAGAAGAACATTTACATTCATCTAGTCAAAAGCCCACATTTTAGTAAAAGAAATTACTATCCAAGAAGCAAATGATTTGTACAAGATCACAGGGCTTTTCAACAGAAGCTTTAAAAGGTTAAGAAAATTCTGATTATCTTAAGAGTTGCTATTAATTAAAGCCAACTTAAACCAACTTTAAATGTAGAGGGGGATCCTGGACTTCACATTAACCCTGTGTCC
CCR5_457	D24	t-s	TTTA	8		GTAAAAGAAATTACTATCCAAG	AAGTTGGTTTAAGTTGGCTTTAATTAATAGCAACTCT	CTGCTCATCCCACTACACAGAATCTGTTAGAA	AAGTTGGTTTAAGTTGGCTTTAATTAATAGCAACTCTTAAGATAATCAGAATTTTCTTAACCTTTTAGCCTTACTGTTGAAAAGCCCTGTGATCTTGTACAAATCATTTGCTTCTTGGAAGCTTTCTTTTACTAAAATGTGGGCTTTTGACTAGATGAATGTAAATGTTCTTCTAGCTCTGATATCCTTTATTCTTTATATTTTCTAACAGATTCTGTGTAGTGGGATGAGCAG
CCR5_542	D25	t-s	TTTA	11		TATTTTCTAACAGATTCTGTGT	CTTGTACAAATCATTTGCTTCTTGGATAGTAATTTCTT	GAACAGTTCTTCTTTTTAAGTTGAGCTTAAAATAAGCTAGAGAAT	GAACAGTTCTTCTTTTTAAGTTGAGCTTAAAATAAGCTAGAGAATAGATCTCTGGTCTGAAGGTTTATTTACGGGCTTTTCTCACTGGATTATTTTGTTTTTGTTCTCTGCTCATCCCACTACACAAGCTTGTTAGAAAATATAAAGAATAAAGGATATCAGAGCTAGAAGAACATTTACATTCATCTAGTCAAAAGCCCACATTTTAGTAAAAGAAATTACTATCCAAGAAGCAAATGATTTGTACAAG
CCR5_812	D26	t-s	TTTC	9		TTGTAGGGGAACGGATGTCTCAG	CGCCTTCAATACACTTAATGATTTAACTCCACCCTC	TTGCCAAATGTCTTCTATGGGTTTCCTGTAAA	CGCCTTCAATACACTTAATGATTTAACTCCACCCTCCTTCAAAAGAAACAGCATTTCCTACTTTTATACTGTCTATATGATTGATTTGCACAGCTCATCTGGCCAGAAGAGCTGAGACAAGCTTCCCCTACAAGAAACTCTCCCCGGTAAGTAACCTCTCAGCTGCTTGGCCTGTTAGTTAGCTTCTGAGATGAGTAAAAGACTTTACAGGAAACCCATAGAAGACATTTGGCAA
DYRK1	D7	t-s	TTTA	12		ATATTGAATATCCTAAAGTTCTTA	CTCAATACAAGTTTATATTCATTTTAATCACTATGGATCTTCTATACC	GATGAAGGTTTGCATGCTGAAGTCTCTCCTC	GATGAAGGTTTGCATGCTGAAGTCTCTCCTCCTACAAGAAGATAAGTGAGGTTTAAAGGAAATATTCATATCCTAATGTTTGTATCATTTGACATATCTAATGGTTCCTTAAATAAGAACTTTAGaagcttGATATTCAATATTAAAAAACTTTTCTAACTACAAACAGGTATATGTTACTCAACACAACAGTTATGTTTTTAATGGTATAGAAGATCCATAGTGATTAAAATGAATATAAACTTGTATTGAG
EMX1_10865	D16	t-s	TTTA	11		GGGGGATGCTAGGTTGCTTTGGGT	ACCCCTGTATTTTTGCACATGCATGTGAATA	GTGGTGGAGTGCTCTGTGTTTGTCTTTATAAACCCAG	ACCCCTGTATTTTTGCACATGCATGTGAATATACCCTTTAGGACACATGCTGTCTACCACAACTGGACATGACAATGACCTGGGGCCATTTTCTCAGTAAGGTAGACCCAAAGCAACCTAGCATCCCCCTAAAATAACCAGACTTGAGGCAAAGGGGCATGTATGTTGGTACAGAAGCTTGTTGCCTTCATCCTCTCATCTGGGTTTATAAAGACAAACACAGAGCACTCCACCAC
EMX1_4368	D8	t-s	TTTA	14		GATATGAACAAGTATACCCAGAG	GGGCTCGAGAGATCTTCCTGTCTCAGCCT	CTGGCCAGGGGCCACGAACTTGTTTAACTGG	CTGGCCAGGGGCCACGAACTTGTTTAACTGGGCAGGTAGAGAAGCTTGGAATCTACCGACCGTCCTAGACTTGCATCTACACTGGCCACCTCCTTTCATTCGTGTGGCTCTGGGTAtctagaTACTTGTTCATATCTAAATCAATAGACCTTTTATTACACCACCTTCCCTTGTGAGGCATTCAAATGCTGACATTTCTACTCGGGAGGCTGAGACAGGAAGATCTCTCGAGCCC
EMX1_8864	D15	t-s	TTTA	11		AGTGGCAGAAACTCTTGCCCAAGG	CCAGAGAATGTAATTACTAGAATAAGAATTGTTGTGGGTAGCCTT	TCGAGACCCAGGCTTCGGATCGAGC	CCAGAGAATGTAATTACTAGAATAAGAATTGTTGTGGGTAGCCTTGCCTCCTCTTTGAAGATTTCAAAGACTTGCCCAAATCCAAATCCGAAAAAACAAAAATGCTACAATGTCATCTGCCTTGGGCAAGAGTTTCTGCCACTTAAAAATAAATGTTTACTGATAACATGAGGATATCTTTAAAATTGAGCAATCTACCCTGGTCCTCCGTGGGCTCGATCCGAAGCCTGGGTCTCGA
IDS_719	D27	t-s	TTTA	10		GGAAAAAAAGAGAATGATGTATG	CCATTCATATTTCTCTCTCTTCTCCCCTCCTTCTCTCC	TGGGTGGCAGGGTTAGGCTTTGGTCAT	CCATTCATATTTCTCTCTCTTCTCCCCTCCTTCTCTCCATCCTTTCTTCCCTTCAGCTATTCATCTTTTCCTCCTTATCTTCCTCCATCCAACCATCTGTCCTTTCCTGCATACATCATTCTCTTTTTTTCCTAAATTCATCTTTCCTTTCCACCATCTTTCACTCACTATCTCGCTTCCTCACCCAGGTTGGAGGCCATGACCAAAGCCCCTAACCCTGCCACCCA
VEGFA_1662	D6	t-s	TTTG	14		GGAAAAGTTTTGGGGTGGATTGC	CGGGAGGGCAGAGAGCGTGG	ACCCGGCCGGGCGGGGGAG	ACCCGGCCGGGCGGGGGAGGGCGGGCACCGAGCGGGACGCGAGCGGGGACGGGCGGGGTTGGCGCGGCGCAGGTGGCCCAGCAGGGAGGGGGGGTCCCCGCAGCAATCCACaagcttCCCAAAACTTTTCCCAAACTCGCGGCGAGGGCTGAAGAGACCGAGTGGCAGTGACAGCAAGCCCCCTCTCCCTCCTGCGCCCTGCCCCCTCCACGCTCTCTGCCCTCCCG
Oligos used for in vitro cleavage assays
crRNA	5'-UAAUUUCUACUAAGUGUAGAUGAUCGUUACGCUAACUAUGAGGGC
NTS	5'-GACGACAAAACTTTAGATCGTTACGCTAACTATGAGGGCTGTCTGTGGAATGCTA
TS	5'-TAGCATTCCACAGACAGcCCTCATAGTTAGCGTAACGATCTAAAGTTTTGTCGTC
ssDNA used for trans-cleavage assays
	5'-CGCACGTACTGTAATCGCCAAACAGAGTAGAAATACGCAGAGCATGAGCG
