# Supplementary material for: Improved genome editing by an engineered CRISPR-Cas12a
Source: Nucleic Acids Res. 2022 Dec 20;50(22):12689–701. doi: 10.1093/nar/gkac1192 (PMC9825149; doi:10.1093/nar/gkac1192)
Supplement: gkac1192_Supplemental_Files [file gkac1192_supplemental_files.zip › Supplementary Table_2.xlsx]

## Sheet: Supplementary Table 2
gene	PAM	protein	donor	donor_type	orient	from_PAM	indel	HDR	filename
AAVS1-1733	TTTC	WT	D19	TS_S	t-s	11	17.7	65.5	AAVS1-1733-D19-WT_1
AAVS1-1733	TTTC	mut2	D19	TS_S	t-s	11	1.4	1.2	AAVS1-1733-D19-mut2_1
AAVS1-1733	TTTC	mut2A	D19	TS_S	t-s	11	1.5	1.7	AAVS1-1733-D19-mut2A_1
AAVS1-1733	TTTC	mut2B	D19	TS_S	t-s	11	2.2	2.2	AAVS1-1733-D19-mut2B_1
AAVS1-1733	TTTC	mut2C	D19	TS_S	t-s	11	7.9	12.2	AAVS1-1733-D19-mut2C_1
AAVS1-1733	TTTC	WT					48.1		AAVS1-1733-NAN-WT_1
AAVS1-1733	TTTC	mut2					1.2		AAVS1-1733-NAN-mut2_1
AAVS1-1733	TTTC	mut2A					1.5		AAVS1-1733-NAN-mut2A_1
AAVS1-1733	TTTC	mut2B					1.7		AAVS1-1733-NAN-mut2B_1
AAVS1-1733	TTTC	mut2C					7.1		AAVS1-1733-NAN-mut2C_1
AAVS1-786	TTTC	WT	D17	TS_S	t-s	11	19.6	80.1	AAVS1-786-D17-WT_1
AAVS1-786	TTTC	WT	D17	TS_S	t-s	11	26	73.6	AAVS1-786-D17-WT_2
AAVS1-786	TTTC	WT	D17	TS_S	t-s	11	18	80.9	AAVS1-786-D17-WT_3
AAVS1-786	TTTC	mut2	D17	TS_S	t-s	11	13.9	36.4	AAVS1-786-D17-mut2_1
AAVS1-786	TTTC	mut2	D17	TS_S	t-s	11	9.3	36.9	AAVS1-786-D17-mut2_2
AAVS1-786	TTTC	mut2	D17	TS_S	t-s	11	7.8	16.4	AAVS1-786-D17-mut2_3
AAVS1-786	TTTC	mut2A	D17	TS_S	t-s	11	8	70.4	AAVS1-786-D17-mut2A_1
AAVS1-786	TTTC	mut2A	D17	TS_S	t-s	11	13.1	52.9	AAVS1-786-D17-mut2A_2
AAVS1-786	TTTC	mut2A	D17	TS_S	t-s	11	6.4	11.9	AAVS1-786-D17-mut2A_3
AAVS1-786	TTTC	mut2B	D17	TS_S	t-s	11	16.9	37.2	AAVS1-786-D17-mut2B_1
AAVS1-786	TTTC	mut2B	D17	TS_S	t-s	11	12.9	43.1	AAVS1-786-D17-mut2B_2
AAVS1-786	TTTC	mut2B	D17	TS_S	t-s	11	6.5	11.6	AAVS1-786-D17-mut2B_3
AAVS1-786	TTTC	mut2C	D17	TS_S	t-s	11	10.9	73.4	AAVS1-786-D17-mut2C_1
AAVS1-786	TTTC	mut2C	D17	TS_S	t-s	11	11.6	79.2	AAVS1-786-D17-mut2C_2
AAVS1-786	TTTC	mut2C	D17	TS_S	t-s	11	15.4	43.4	AAVS1-786-D17-mut2C_3
AAVS1-786	TTTC	WT	D30	NTS_S	nt-s	14	27.4	72.2	AAVS1-786-D30-WT_1
AAVS1-786	TTTC	WT	D30	NTS_S	nt-s	14	26.8	72.7	AAVS1-786-D30-WT_2
AAVS1-786	TTTC	WT	D30	NTS_S	nt-s	14	19.1	51.8	AAVS1-786-D30-WT_3
AAVS1-786	TTTC	mut2	D30	NTS_S	nt-s	14	13.7	31.1	AAVS1-786-D30-mut2_1
AAVS1-786	TTTC	mut2	D30	NTS_S	nt-s	14	13.8	28.5	AAVS1-786-D30-mut2_2
AAVS1-786	TTTC	mut2	D30	NTS_S	nt-s	14	14	29.8	AAVS1-786-D30-mut2_3
AAVS1-786	TTTC	mut2A	D30	NTS_S	nt-s	14	14.5	36	AAVS1-786-D30-mut2A_1
AAVS1-786	TTTC	mut2A	D30	NTS_S	nt-s	14	15.4	37.8	AAVS1-786-D30-mut2A_2
AAVS1-786	TTTC	mut2A	D30	NTS_S	nt-s	14	15.8	37.7	AAVS1-786-D30-mut2A_3
AAVS1-786	TTTC	mut2B	D30	NTS_S	nt-s	14	16.7	28.1	AAVS1-786-D30-mut2B_1
AAVS1-786	TTTC	mut2B	D30	NTS_S	nt-s	14	16.1	30.1	AAVS1-786-D30-mut2B_2
AAVS1-786	TTTC	mut2B	D30	NTS_S	nt-s	14	13.1	26.4	AAVS1-786-D30-mut2B_3
AAVS1-786	TTTC	mut2C	D30	NTS_S	nt-s	14	25.2	44.1	AAVS1-786-D30-mut2C_1
AAVS1-786	TTTC	mut2C	D30	NTS_S	nt-s	14	26.9	49.2	AAVS1-786-D30-mut2C_2
AAVS1-786	TTTC	mut2C	D30	NTS_S	nt-s	14	24.4	42.5	AAVS1-786-D30-mut2C_3
AAVS1-786	TTTC	WT					99.3		AAVS1-786-NAN-WT_1
AAVS1-786	TTTC	WT					73.3		AAVS1-786-NAN-WT_2
AAVS1-786	TTTC	WT					94.7		AAVS1-786-NAN-WT_3
AAVS1-786	TTTC	mut2					16.6		AAVS1-786-NAN-mut2_1
AAVS1-786	TTTC	mut2					23.7		AAVS1-786-NAN-mut2_2
AAVS1-786	TTTC	mut2					6.8		AAVS1-786-NAN-mut2_3
AAVS1-786	TTTC	mut2A					44.7		AAVS1-786-NAN-mut2A_1
AAVS1-786	TTTC	mut2A					33.5		AAVS1-786-NAN-mut2A_2
AAVS1-786	TTTC	mut2A					5		AAVS1-786-NAN-mut2A_3
AAVS1-786	TTTC	mut2B					19.1		AAVS1-786-NAN-mut2B_1
AAVS1-786	TTTC	mut2B					31		AAVS1-786-NAN-mut2B_2
AAVS1-786	TTTC	mut2B					5.9		AAVS1-786-NAN-mut2B_3
AAVS1-786	TTTC	mut2C					43.3		AAVS1-786-NAN-mut2C_1
AAVS1-786	TTTC	mut2C					50.4		AAVS1-786-NAN-mut2C_2
AAVS1-786	TTTC	mut2C					23.1		AAVS1-786-NAN-mut2C_3
AAVS1-803	TTTA	WT	D18	TS_S	t-s	11	23.1	76.6	AAVS1-803-D18-WT_1
AAVS1-803	TTTA	WT	D18	TS_S	t-s	11	24.4	75	AAVS1-803-D18-WT_2
AAVS1-803	TTTA	WT	D18	TS_S	t-s	11	25.5	72.8	AAVS1-803-D18-WT_3
AAVS1-803	TTTA	mut2	D18	TS_S	t-s	11	13.5	20.2	AAVS1-803-D18-mut2_1
AAVS1-803	TTTA	mut2	D18	TS_S	t-s	11	13.7	21.4	AAVS1-803-D18-mut2_2
AAVS1-803	TTTA	mut2	D18	TS_S	t-s	11	7.4	10.3	AAVS1-803-D18-mut2_3
AAVS1-803	TTTA	mut2A	D18	TS_S	t-s	11	17.1	30.2	AAVS1-803-D18-mut2A_1
AAVS1-803	TTTA	mut2A	D18	TS_S	t-s	11	17.5	32.3	AAVS1-803-D18-mut2A_2
AAVS1-803	TTTA	mut2A	D18	TS_S	t-s	11	10	14.4	AAVS1-803-D18-mut2A_3
AAVS1-803	TTTA	mut2B	D18	TS_S	t-s	11	19.7	36.1	AAVS1-803-D18-mut2B_1
AAVS1-803	TTTA	mut2B	D18	TS_S	t-s	11	19.3	37.8	AAVS1-803-D18-mut2B_2
AAVS1-803	TTTA	mut2B	D18	TS_S	t-s	11	16.3	24.7	AAVS1-803-D18-mut2B_3
AAVS1-803	TTTA	mut2C	D18	TS_S	t-s	11	28.6	64.2	AAVS1-803-D18-mut2C_1
AAVS1-803	TTTA	mut2C	D18	TS_S	t-s	11	27.8	65.8	AAVS1-803-D18-mut2C_2
AAVS1-803	TTTA	mut2C	D18	TS_S	t-s	11	29.2	61.7	AAVS1-803-D18-mut2C_3
AAVS1-803	TTTA	WT	D31	NTS_S	nt-s	14	26	73.7	AAVS1-803-D31-WT_1
AAVS1-803	TTTA	WT	D31	NTS_S	nt-s	14	25.5	74.3	AAVS1-803-D31-WT_2
AAVS1-803	TTTA	WT	D31	NTS_S	nt-s	14	22.5	54.7	AAVS1-803-D31-WT_3
AAVS1-803	TTTA	mut2	D31	NTS_S	nt-s	14	23.7	60	AAVS1-803-D31-mut2_1
AAVS1-803	TTTA	mut2	D31	NTS_S	nt-s	14	23.5	62	AAVS1-803-D31-mut2_2
AAVS1-803	TTTA	mut2	D31	NTS_S	nt-s	14	17.3	44.6	AAVS1-803-D31-mut2_3
AAVS1-803	TTTA	mut2A	D31	NTS_S	nt-s	14	24	60	AAVS1-803-D31-mut2A_1
AAVS1-803	TTTA	mut2A	D31	NTS_S	nt-s	14	23.7	61.6	AAVS1-803-D31-mut2A_2
AAVS1-803	TTTA	mut2A	D31	NTS_S	nt-s	14	20.9	55.5	AAVS1-803-D31-mut2A_3
AAVS1-803	TTTA	mut2B	D31	NTS_S	nt-s	14	22.7	57.9	AAVS1-803-D31-mut2B_1
AAVS1-803	TTTA	mut2B	D31	NTS_S	nt-s	14	22.8	59.1	AAVS1-803-D31-mut2B_2
AAVS1-803	TTTA	mut2B	D31	NTS_S	nt-s	14	22.3	54.5	AAVS1-803-D31-mut2B_3
AAVS1-803	TTTA	mut2C	D31	NTS_S	nt-s	14	24.5	70.7	AAVS1-803-D31-mut2C_1
AAVS1-803	TTTA	mut2C	D31	NTS_S	nt-s	14	24.8	70.3	AAVS1-803-D31-mut2C_2
AAVS1-803	TTTA	mut2C	D31	NTS_S	nt-s	14	23.9	67.3	AAVS1-803-D31-mut2C_3
AAVS1-803	TTTA	WT					99.5		AAVS1-803-NAN-WT_1
AAVS1-803	TTTA	WT					99.4		AAVS1-803-NAN-WT_2
AAVS1-803	TTTA	WT					97.1		AAVS1-803-NAN-WT_3
AAVS1-803	TTTA	mut2					86.5		AAVS1-803-NAN-mut2_1
AAVS1-803	TTTA	mut2					86.1		AAVS1-803-NAN-mut2_2
AAVS1-803	TTTA	mut2					43.9		AAVS1-803-NAN-mut2_3
AAVS1-803	TTTA	mut2A					86		AAVS1-803-NAN-mut2A_1
AAVS1-803	TTTA	mut2A					87.9		AAVS1-803-NAN-mut2A_2
AAVS1-803	TTTA	mut2A					50.3		AAVS1-803-NAN-mut2A_3
AAVS1-803	TTTA	mut2B					74.7		AAVS1-803-NAN-mut2B_1
AAVS1-803	TTTA	mut2B					77.1		AAVS1-803-NAN-mut2B_2
AAVS1-803	TTTA	mut2B					49.7		AAVS1-803-NAN-mut2B_3
AAVS1-803	TTTA	mut2C					93.1		AAVS1-803-NAN-mut2C_1
AAVS1-803	TTTA	mut2C					94.1		AAVS1-803-NAN-mut2C_2
AAVS1-803	TTTA	mut2C					87.6		AAVS1-803-NAN-mut2C_3
ALB-468	TTTA	WT	D20	TS_S	t-s	10	29	43.1	ALB-468-D20-WT_1
ALB-468	TTTA	mut2	D20	TS_S	t-s	10	0.9	0.6	ALB-468-D20-mut2_1
ALB-468	TTTA	mut2A	D20	TS_S	t-s	10	2.2	2.3	ALB-468-D20-mut2A_1
ALB-468	TTTA	mut2B	D20	TS_S	t-s	10	2.8	2.4	ALB-468-D20-mut2B_1
ALB-468	TTTA	mut2C	D20	TS_S	t-s	10	21.4	25.1	ALB-468-D20-mut2C_1
ALB-468	TTTA	WT					48.7		ALB-468-NAN-WT_1
ALB-468	TTTA	mut2					2.4		ALB-468-NAN-mut2_1
ALB-468	TTTA	mut2					1.9		ALB-468-NAN-mut2_2
ALB-468	TTTA	mut2					0.9		ALB-468-NAN-mut2_3
ALB-468	TTTA	mut2A					4.3		ALB-468-NAN-mut2A_1
ALB-468	TTTA	mut2A					4.8		ALB-468-NAN-mut2A_2
ALB-468	TTTA	mut2A					2.5		ALB-468-NAN-mut2A_3
ALB-468	TTTA	mut2B					3.6		ALB-468-NAN-mut2B_1
ALB-468	TTTA	mut2C					43.2		ALB-468-NAN-mut2C_1
ALB-468	TTTA	mut2C					43.5		ALB-468-NAN-mut2C_2
ALB-468	TTTA	mut2C					35.5		ALB-468-NAN-mut2C_3
ALB-532	TTTA	WT	D21	TS_S	t-s	12	31.8	62.7	ALB-532-D21-WT_1
ALB-532	TTTA	mut2	D21	TS_S	t-s	12	7.8	6.6	ALB-532-D21-mut2_1
ALB-532	TTTA	mut2A	D21	TS_S	t-s	12	6.6	6	ALB-532-D21-mut2A_1
ALB-532	TTTA	mut2B	D21	TS_S	t-s	12	10.7	9.2	ALB-532-D21-mut2B_1
ALB-532	TTTA	mut2C	D21	TS_S	t-s	12	20.8	19.1	ALB-532-D21-mut2C_1
ALB-532	TTTA	WT					92.9		ALB-532-NAN-WT_1
ALB-532	TTTA	mut2					8		ALB-532-NAN-mut2_1
ALB-532	TTTA	mut2A					10.5		ALB-532-NAN-mut2A_1
ALB-532	TTTA	mut2B					10.2		ALB-532-NAN-mut2B_1
ALB-532	TTTA	mut2C					36.9		ALB-532-NAN-mut2C_1
CCR5-457	TTTA	WT	D24	TS_S	t-s	8	18.3	80.8	CCR5-457-D24-WT_1
CCR5-457	TTTA	WT	D24	TS_S	t-s	8	18.3	80.7	CCR5-457-D24-WT_2
CCR5-457	TTTA	mut2	D24	TS_S	t-s	8	14.7	30	CCR5-457-D24-mut2_1
CCR5-457	TTTA	mut2	D24	TS_S	t-s	8	14.4	29.2	CCR5-457-D24-mut2_2
CCR5-457	TTTA	mut2A	D24	TS_S	t-s	8	14.8	34.7	CCR5-457-D24-mut2A_1
CCR5-457	TTTA	mut2A	D24	TS_S	t-s	8	17.7	43	CCR5-457-D24-mut2A_2
CCR5-457	TTTA	mut2B	D24	TS_S	t-s	8	14.8	38.4	CCR5-457-D24-mut2B_1
CCR5-457	TTTA	mut2B	D24	TS_S	t-s	8	13.3	35.7	CCR5-457-D24-mut2B_2
CCR5-457	TTTA	mut2C	D24	TS_S	t-s	8	21	49.3	CCR5-457-D24-mut2C_1
CCR5-457	TTTA	mut2C	D24	TS_S	t-s	8	22.4	51.5	CCR5-457-D24-mut2C_2
CCR5-457	TTTA	WT	D34	NTS_L	nt-s	22	23.8	0.8	CCR5-457-D34-WT_1
CCR5-457	TTTA	WT	D34	NTS_L	nt-s	22	27.6	0.7	CCR5-457-D34-WT_2
CCR5-457	TTTA	WT	D34	NTS_L	nt-s	22	27.2	1	CCR5-457-D34-WT_3
CCR5-457	TTTA	mut2	D34	NTS_L	nt-s	22	14.7	9.2	CCR5-457-D34-mut2_1
CCR5-457	TTTA	mut2	D34	NTS_L	nt-s	22	14.4	7.5	CCR5-457-D34-mut2_2
CCR5-457	TTTA	mut2	D34	NTS_L	nt-s	22	14.6	7.1	CCR5-457-D34-mut2_3
CCR5-457	TTTA	mut2A	D34	NTS_L	nt-s	22	16.6	9.9	CCR5-457-D34-mut2A_1
CCR5-457	TTTA	mut2A	D34	NTS_L	nt-s	22	16.1	6	CCR5-457-D34-mut2A_2
CCR5-457	TTTA	mut2A	D34	NTS_L	nt-s	22	14.5	5	CCR5-457-D34-mut2A_3
CCR5-457	TTTA	mut2B	D34	NTS_L	nt-s	22	11.5	6.2	CCR5-457-D34-mut2B_1
CCR5-457	TTTA	mut2B	D34	NTS_L	nt-s	22	12.8	9.4	CCR5-457-D34-mut2B_2
CCR5-457	TTTA	mut2B	D34	NTS_L	nt-s	22	14.4	9.7	CCR5-457-D34-mut2B_3
CCR5-457	TTTA	mut2C	D34	NTS_L	nt-s	22	27.1	17.9	CCR5-457-D34-mut2C_1
CCR5-457	TTTA	mut2C	D34	NTS_L	nt-s	22	23.6	11.5	CCR5-457-D34-mut2C_2
CCR5-457	TTTA	mut2C	D34	NTS_L	nt-s	22	22.5	10.5	CCR5-457-D34-mut2C_3
CCR5-457	TTTA	WT	D34n	NTS_S	nt-s	9	7.9	29.9	CCR5-457-D34n-WT_1
CCR5-457	TTTA	WT	D34n	NTS_S	nt-s	9	7	27.1	CCR5-457-D34n-WT_2
CCR5-457	TTTA	mut2	D34n	NTS_S	nt-s	9	7.7	14.8	CCR5-457-D34n-mut2_1
CCR5-457	TTTA	mut2	D34n	NTS_S	nt-s	9	7.9	15.8	CCR5-457-D34n-mut2_2
CCR5-457	TTTA	mut2A	D34n	NTS_S	nt-s	9	7.9	14.4	CCR5-457-D34n-mut2A_1
CCR5-457	TTTA	mut2A	D34n	NTS_S	nt-s	9	8.5	15.5	CCR5-457-D34n-mut2A_2
CCR5-457	TTTA	mut2B	D34n	NTS_S	nt-s	9	7.5	18.4	CCR5-457-D34n-mut2B_1
CCR5-457	TTTA	mut2B	D34n	NTS_S	nt-s	9	6.5	16.2	CCR5-457-D34n-mut2B_2
CCR5-457	TTTA	mut2C	D34n	NTS_S	nt-s	9	8.3	27.7	CCR5-457-D34n-mut2C_1
CCR5-457	TTTA	mut2C	D34n	NTS_S	nt-s	9	9.6	33.8	CCR5-457-D34n-mut2C_2
CCR5-457	TTTA	WT					95.8		CCR5-457-NAN-WT_1
CCR5-457	TTTA	WT					97.1		CCR5-457-NAN-WT_2
CCR5-457	TTTA	mut2					20.1		CCR5-457-NAN-mut2_1
CCR5-457	TTTA	mut2					21.8		CCR5-457-NAN-mut2_2
CCR5-457	TTTA	mut2A					22.2		CCR5-457-NAN-mut2A_1
CCR5-457	TTTA	mut2A					25.2		CCR5-457-NAN-mut2A_2
CCR5-457	TTTA	mut2B					25.5		CCR5-457-NAN-mut2B_1
CCR5-457	TTTA	mut2B					27.3		CCR5-457-NAN-mut2B_2
CCR5-457	TTTA	mut2C					48.4		CCR5-457-NAN-mut2C_1
CCR5-457	TTTA	mut2C					50.9		CCR5-457-NAN-mut2C_2
CCR5-542	TTTA	WT	D35	NTS_L	nt-s	22	9.9	1.5	CCR5-542-D35-WT_1
CCR5-542	TTTA	WT	D35	NTS_L	nt-s	22	9.1	1.4	CCR5-542-D35-WT_2
CCR5-542	TTTA	WT	D35	NTS_L	nt-s	22	9.7	4.2	CCR5-542-D35-WT_3
CCR5-542	TTTA	mut2	D35	NTS_L	nt-s	22	6.6	0.1	CCR5-542-D35-mut2_1
CCR5-542	TTTA	mut2	D35	NTS_L	nt-s	22	5.1	0.1	CCR5-542-D35-mut2_2
CCR5-542	TTTA	mut2	D35	NTS_L	nt-s	22	3.3	0.1	CCR5-542-D35-mut2_3
CCR5-542	TTTA	mut2A	D35	NTS_L	nt-s	22	7.2	0.1	CCR5-542-D35-mut2A_1
CCR5-542	TTTA	mut2A	D35	NTS_L	nt-s	22	4.8	0.2	CCR5-542-D35-mut2A_2
CCR5-542	TTTA	mut2A	D35	NTS_L	nt-s	22	5.4	0.1	CCR5-542-D35-mut2A_3
CCR5-542	TTTA	mut2B	D35	NTS_L	nt-s	22	6.1	0	CCR5-542-D35-mut2B_1
CCR5-542	TTTA	mut2B	D35	NTS_L	nt-s	22	7.3	0	CCR5-542-D35-mut2B_2
CCR5-542	TTTA	mut2B	D35	NTS_L	nt-s	22	3.9	0.1	CCR5-542-D35-mut2B_3
CCR5-542	TTTA	mut2C	D35	NTS_L	nt-s	22	7.6	0.7	CCR5-542-D35-mut2C_1
CCR5-542	TTTA	mut2C	D35	NTS_L	nt-s	22	5.5	0.9	CCR5-542-D35-mut2C_2
CCR5-542	TTTA	mut2C	D35	NTS_L	nt-s	22	5.8	2.5	CCR5-542-D35-mut2C_3
CCR5-812	TTTC	WT	D26	TS_S	t-s	9	15.6	31.1	CCR5-812-D26-WT_1
CCR5-812	TTTC	WT	D26	TS_S	t-s	9	11.1	20.6	CCR5-812-D26-WT_2
CCR5-812	TTTC	mut2	D26	TS_S	t-s	9	8.3	15.3	CCR5-812-D26-mut2_1
CCR5-812	TTTC	mut2	D26	TS_S	t-s	9	8.4	14.1	CCR5-812-D26-mut2_2
CCR5-812	TTTC	mut2A	D26	TS_S	t-s	9	10.2	15.6	CCR5-812-D26-mut2A_1
CCR5-812	TTTC	mut2A	D26	TS_S	t-s	9	8.3	12.9	CCR5-812-D26-mut2A_2
CCR5-812	TTTC	mut2B	D26	TS_S	t-s	9	9.6	16.4	CCR5-812-D26-mut2B_1
CCR5-812	TTTC	mut2B	D26	TS_S	t-s	9	10	17.1	CCR5-812-D26-mut2B_2
CCR5-812	TTTC	mut2C	D26	TS_S	t-s	9	12.4	15.8	CCR5-812-D26-mut2C_1
CCR5-812	TTTC	mut2C	D26	TS_S	t-s	9	10.4	15.4	CCR5-812-D26-mut2C_2
CCR5-812	TTTC	WT	D36	NTS_L	nt-s	22	28.6	0.4	CCR5-812-D36-WT_1
CCR5-812	TTTC	WT	D36	NTS_L	nt-s	22	21.4	0.3	CCR5-812-D36-WT_2
CCR5-812	TTTC	WT	D36	NTS_L	nt-s	22	39.1	0.8	CCR5-812-D36-WT_3
CCR5-812	TTTC	mut2	D36	NTS_L	nt-s	22	20.7	10.5	CCR5-812-D36-mut2_1
CCR5-812	TTTC	mut2	D36	NTS_L	nt-s	22	18.6	8.4	CCR5-812-D36-mut2_2
CCR5-812	TTTC	mut2	D36	NTS_L	nt-s	22	19.1	17.3	CCR5-812-D36-mut2_3
CCR5-812	TTTC	mut2A	D36	NTS_L	nt-s	22	20.6	29.3	CCR5-812-D36-mut2A_1
CCR5-812	TTTC	mut2A	D36	NTS_L	nt-s	22	22.2	21.4	CCR5-812-D36-mut2A_2
CCR5-812	TTTC	mut2A	D36	NTS_L	nt-s	22	27.4	16.8	CCR5-812-D36-mut2A_3
CCR5-812	TTTC	mut2B	D36	NTS_L	nt-s	22	31.1	10.7	CCR5-812-D36-mut2B_1
CCR5-812	TTTC	mut2B	D36	NTS_L	nt-s	22	28.9	13.6	CCR5-812-D36-mut2B_2
CCR5-812	TTTC	mut2B	D36	NTS_L	nt-s	22	24	14.2	CCR5-812-D36-mut2B_3
CCR5-812	TTTC	mut2C	D36	NTS_L	nt-s	22	29.8	10.5	CCR5-812-D36-mut2C_1
CCR5-812	TTTC	mut2C	D36	NTS_L	nt-s	22	34.5	9.9	CCR5-812-D36-mut2C_2
CCR5-812	TTTC	mut2C	D36	NTS_L	nt-s	22	37.4	13.8	CCR5-812-D36-mut2C_3
CCR5-812	TTTC	WT					25		CCR5-812-NAN-WT_1
CCR5-812	TTTC	WT					28.3		CCR5-812-NAN-WT_2
CCR5-812	TTTC	mut2					20.6		CCR5-812-NAN-mut2_1
CCR5-812	TTTC	mut2					26		CCR5-812-NAN-mut2_2
CCR5-812	TTTC	mut2A					16.8		CCR5-812-NAN-mut2A_1
CCR5-812	TTTC	mut2A					20		CCR5-812-NAN-mut2A_2
CCR5-812	TTTC	mut2B					22.1		CCR5-812-NAN-mut2B_1
CCR5-812	TTTC	mut2B					27.2		CCR5-812-NAN-mut2B_2
CCR5-812	TTTC	mut2C					21.3		CCR5-812-NAN-mut2C_1
CCR5-812	TTTC	mut2C					24.6		CCR5-812-NAN-mut2C_2
DYRK1	TTTA	WT	D5	NTS_L	nt-s	22	51.3	25.7	DYRK1-D5-WT_1
DYRK1	TTTA	WT	D5	NTS_L	nt-s	22	76.5	16.8	DYRK1-D5-WT_2
DYRK1	TTTA	WT	D5	NTS_L	nt-s	22	78	15.6	DYRK1-D5-WT_3
DYRK1	TTTA	WT	D5	NTS_L	nt-s	22	61.5	22.1	DYRK1-D5-WT_4
DYRK1	TTTA	mut2	D5	NTS_L	nt-s	22	0.5	0.5	DYRK1-D5-mut2_1
DYRK1	TTTA	mut2	D5	NTS_L	nt-s	22	1.8	0.6	DYRK1-D5-mut2_2
DYRK1	TTTA	mut2	D5	NTS_L	nt-s	22	2	0.7	DYRK1-D5-mut2_3
DYRK1	TTTA	mut2	D5	NTS_L	nt-s	22	0.7	0.4	DYRK1-D5-mut2_4
DYRK1	TTTA	mut2A	D5	NTS_L	nt-s	22	3.7	3.4	DYRK1-D5-mut2A_1
DYRK1	TTTA	mut2A	D5	NTS_L	nt-s	22	3.6	1.4	DYRK1-D5-mut2A_2
DYRK1	TTTA	mut2A	D5	NTS_L	nt-s	22	4.3	1.7	DYRK1-D5-mut2A_3
DYRK1	TTTA	mut2A	D5	NTS_L	nt-s	22	3.3	2.4	DYRK1-D5-mut2A_4
DYRK1	TTTA	mut2B	D5	NTS_L	nt-s	22	2.3	1.9	DYRK1-D5-mut2B_1
DYRK1	TTTA	mut2B	D5	NTS_L	nt-s	22	3.4	1.6	DYRK1-D5-mut2B_2
DYRK1	TTTA	mut2B	D5	NTS_L	nt-s	22	3.6	1.7	DYRK1-D5-mut2B_3
DYRK1	TTTA	mut2B	D5	NTS_L	nt-s	22	2	1.3	DYRK1-D5-mut2B_4
DYRK1	TTTA	mut2C	D5	NTS_L	nt-s	22	22	37.3	DYRK1-D5-mut2C_1
DYRK1	TTTA	mut2C	D5	NTS_L	nt-s	22	33.1	27.2	DYRK1-D5-mut2C_2
DYRK1	TTTA	mut2C	D5	NTS_L	nt-s	22	33.9	27.4	DYRK1-D5-mut2C_3
DYRK1	TTTA	mut2C	D5	NTS_L	nt-s	22	27.4	25.8	DYRK1-D5-mut2C_4
DYRK1	TTTA	WT	D7	TS_S	t-s	12	27.3	58.2	DYRK1-D7-WT_1
DYRK1	TTTA	WT	D7	TS_S	t-s	12	39	56.7	DYRK1-D7-WT_2
DYRK1	TTTA	WT	D7	TS_S	t-s	12	40.1	55.9	DYRK1-D7-WT_3
DYRK1	TTTA	WT	D7	TS_S	t-s	12	35.3	57.8	DYRK1-D7-WT_4
DYRK1	TTTA	mut2	D7	TS_S	t-s	12	0.6	0.4	DYRK1-D7-mut2_1
DYRK1	TTTA	mut2	D7	TS_S	t-s	12	1.5	0.4	DYRK1-D7-mut2_2
DYRK1	TTTA	mut2	D7	TS_S	t-s	12	1.6	0.4	DYRK1-D7-mut2_3
DYRK1	TTTA	mut2	D7	TS_S	t-s	12	0.6	0.3	DYRK1-D7-mut2_4
DYRK1	TTTA	mut2A	D7	TS_S	t-s	12	3.5	3.6	DYRK1-D7-mut2A_1
DYRK1	TTTA	mut2A	D7	TS_S	t-s	12	3	1.2	DYRK1-D7-mut2A_2
DYRK1	TTTA	mut2A	D7	TS_S	t-s	12	3.2	1.2	DYRK1-D7-mut2A_3
DYRK1	TTTA	mut2A	D7	TS_S	t-s	12	3.5	3.5	DYRK1-D7-mut2A_4
DYRK1	TTTA	mut2B	D7	TS_S	t-s	12	1.8	1.7	DYRK1-D7-mut2B_1
DYRK1	TTTA	mut2B	D7	TS_S	t-s	12	2.6	1.1	DYRK1-D7-mut2B_2
DYRK1	TTTA	mut2B	D7	TS_S	t-s	12	2.8	1.1	DYRK1-D7-mut2B_3
DYRK1	TTTA	mut2B	D7	TS_S	t-s	12	2.1	1	DYRK1-D7-mut2B_4
DYRK1	TTTA	mut2C	D7	TS_S	t-s	12	19.2	42	DYRK1-D7-mut2C_1
DYRK1	TTTA	mut2C	D7	TS_S	t-s	12	28.4	29.3	DYRK1-D7-mut2C_2
DYRK1	TTTA	mut2C	D7	TS_S	t-s	12	29.6	29.1	DYRK1-D7-mut2C_3
DYRK1	TTTA	mut2C	D7	TS_S	t-s	12	24.6	29.7	DYRK1-D7-mut2C_4
DYRK1	TTTA	WT					41.9		DYRK1-NAN-WT_1
DYRK1	TTTA	WT					86		DYRK1-NAN-WT_2
DYRK1	TTTA	WT					86.5		DYRK1-NAN-WT_3
DYRK1	TTTA	WT					75.4		DYRK1-NAN-WT_4
DYRK1	TTTA	mut2					0.4		DYRK1-NAN-mut2_1
DYRK1	TTTA	mut2					1.2		DYRK1-NAN-mut2_2
DYRK1	TTTA	mut2					1.3		DYRK1-NAN-mut2_3
DYRK1	TTTA	mut2					0.5		DYRK1-NAN-mut2_4
DYRK1	TTTA	mut2A					1.5		DYRK1-NAN-mut2A_1
DYRK1	TTTA	mut2A					2.1		DYRK1-NAN-mut2A_2
DYRK1	TTTA	mut2A					2.2		DYRK1-NAN-mut2A_3
DYRK1	TTTA	mut2A					1.2		DYRK1-NAN-mut2A_4
DYRK1	TTTA	mut2B					0.8		DYRK1-NAN-mut2B_1
DYRK1	TTTA	mut2B					2.3		DYRK1-NAN-mut2B_2
DYRK1	TTTA	mut2B					2.4		DYRK1-NAN-mut2B_3
DYRK1	TTTA	mut2B					1.4		DYRK1-NAN-mut2B_4
DYRK1	TTTA	mut2C					21.6		DYRK1-NAN-mut2C_1
DYRK1	TTTA	mut2C					31.2		DYRK1-NAN-mut2C_2
DYRK1	TTTA	mut2C					30.9		DYRK1-NAN-mut2C_3
DYRK1	TTTA	mut2C					26.8		DYRK1-NAN-mut2C_4
EMX1-10856	TTTA	WT	D16	TS_S	t-s	11	21.1	78.6	EMX1-10856-D16-WT_1
EMX1-10856	TTTA	WT	D16	TS_S	t-s	11	21.6	78.2	EMX1-10856-D16-WT_2
EMX1-10856	TTTA	mut2	D16	TS_S	t-s	11	10.7	11.8	EMX1-10856-D16-mut2_1
EMX1-10856	TTTA	mut2	D16	TS_S	t-s	11	11.9	13.1	EMX1-10856-D16-mut2_2
EMX1-10856	TTTA	mut2A	D16	TS_S	t-s	11	14	19.3	EMX1-10856-D16-mut2A_1
EMX1-10856	TTTA	mut2A	D16	TS_S	t-s	11	15	21.2	EMX1-10856-D16-mut2A_2
EMX1-10856	TTTA	mut2B	D16	TS_S	t-s	11	15.2	16.9	EMX1-10856-D16-mut2B_1
EMX1-10856	TTTA	mut2B	D16	TS_S	t-s	11	16.2	18.5	EMX1-10856-D16-mut2B_2
EMX1-10856	TTTA	mut2C	D16	TS_S	t-s	11	24	33.5	EMX1-10856-D16-mut2C_1
EMX1-10856	TTTA	mut2C	D16	TS_S	t-s	11	24.9	36.5	EMX1-10856-D16-mut2C_2
EMX1-10856	TTTA	WT	D33	NTS_L	nt-s	22	95.7	2.4	EMX1-10856-D33-WT_1
EMX1-10856	TTTA	WT	D33	NTS_L	nt-s	22	96.1	1.8	EMX1-10856-D33-WT_2
EMX1-10856	TTTA	WT	D33	NTS_L	nt-s	22	96.8	2	EMX1-10856-D33-WT_3
EMX1-10856	TTTA	mut2	D33	NTS_L	nt-s	22	18.6	11.1	EMX1-10856-D33-mut2_1
EMX1-10856	TTTA	mut2	D33	NTS_L	nt-s	22	24.5	8.5	EMX1-10856-D33-mut2_2
EMX1-10856	TTTA	mut2	D33	NTS_L	nt-s	22	26.4	8.9	EMX1-10856-D33-mut2_3
EMX1-10856	TTTA	mut2A	D33	NTS_L	nt-s	22	27.1	17.1	EMX1-10856-D33-mut2A_1
EMX1-10856	TTTA	mut2A	D33	NTS_L	nt-s	22	23.4	9	EMX1-10856-D33-mut2A_2
EMX1-10856	TTTA	mut2A	D33	NTS_L	nt-s	22	23.3	8.5	EMX1-10856-D33-mut2A_3
EMX1-10856	TTTA	mut2B	D33	NTS_L	nt-s	22	22.7	14	EMX1-10856-D33-mut2B_1
EMX1-10856	TTTA	mut2B	D33	NTS_L	nt-s	22	23.1	7.2	EMX1-10856-D33-mut2B_2
EMX1-10856	TTTA	mut2B	D33	NTS_L	nt-s	22	24.8	7.3	EMX1-10856-D33-mut2B_3
EMX1-10856	TTTA	mut2C	D33	NTS_L	nt-s	22	37.3	16.2	EMX1-10856-D33-mut2C_1
EMX1-10856	TTTA	mut2C	D33	NTS_L	nt-s	22	26.5	8.9	EMX1-10856-D33-mut2C_2
EMX1-10856	TTTA	mut2C	D33	NTS_L	nt-s	22	30.5	10.8	EMX1-10856-D33-mut2C_3
EMX1-10856	TTTA	WT	D33n	NTS_S	nt-s	12	24.8	74.4	EMX1-10856-D33n-WT_1
EMX1-10856	TTTA	WT	D33n	NTS_S	nt-s	12	27.9	70.4	EMX1-10856-D33n-WT_2
EMX1-10856	TTTA	mut2	D33n	NTS_S	nt-s	12	12.9	17.3	EMX1-10856-D33n-mut2_1
EMX1-10856	TTTA	mut2	D33n	NTS_S	nt-s	12	13.6	19.1	EMX1-10856-D33n-mut2_2
EMX1-10856	TTTA	mut2A	D33n	NTS_S	nt-s	12	13.1	18.7	EMX1-10856-D33n-mut2A_1
EMX1-10856	TTTA	mut2A	D33n	NTS_S	nt-s	12	11.7	18.4	EMX1-10856-D33n-mut2A_2
EMX1-10856	TTTA	mut2B	D33n	NTS_S	nt-s	12	11.9	15.7	EMX1-10856-D33n-mut2B_1
EMX1-10856	TTTA	mut2B	D33n	NTS_S	nt-s	12	13.1	18.8	EMX1-10856-D33n-mut2B_2
EMX1-10856	TTTA	mut2C	D33n	NTS_S	nt-s	12	16.2	25.5	EMX1-10856-D33n-mut2C_1
EMX1-10856	TTTA	mut2C	D33n	NTS_S	nt-s	12	18.3	29.5	EMX1-10856-D33n-mut2C_2
EMX1-10856	TTTA	WT					99.7		EMX1-10856-NAN-WT_1
EMX1-10856	TTTA	WT					99.4		EMX1-10856-NAN-WT_2
EMX1-10856	TTTA	WT					100		EMX1-10856-NAN-WT_3
EMX1-10856	TTTA	WT					100		EMX1-10856-NAN-WT_4
EMX1-10856	TTTA	mut2					24.6		EMX1-10856-NAN-mut2_1
EMX1-10856	TTTA	mut2					26.7		EMX1-10856-NAN-mut2_2
EMX1-10856	TTTA	mut2					89		EMX1-10856-NAN-mut2_3
EMX1-10856	TTTA	mut2					90.9		EMX1-10856-NAN-mut2_4
EMX1-10856	TTTA	mut2A					40.2		EMX1-10856-NAN-mut2A_1
EMX1-10856	TTTA	mut2A					42		EMX1-10856-NAN-mut2A_2
EMX1-10856	TTTA	mut2A					43.1		EMX1-10856-NAN-mut2A_3
EMX1-10856	TTTA	mut2A					51.6		EMX1-10856-NAN-mut2A_4
EMX1-10856	TTTA	mut2B					37.1		EMX1-10856-NAN-mut2B_1
EMX1-10856	TTTA	mut2B					39.6		EMX1-10856-NAN-mut2B_2
EMX1-10856	TTTA	mut2B					75.9		EMX1-10856-NAN-mut2B_3
EMX1-10856	TTTA	mut2B					77.8		EMX1-10856-NAN-mut2B_4
EMX1-10856	TTTA	mut2C					50.2		EMX1-10856-NAN-mut2C_1
EMX1-10856	TTTA	mut2C					52.3		EMX1-10856-NAN-mut2C_2
EMX1-10856	TTTA	mut2C					99.9		EMX1-10856-NAN-mut2C_3
EMX1-10856	TTTA	mut2C					99.9		EMX1-10856-NAN-mut2C_4
EMX1-4368	TTTA	WT	D8	TS_S	t-s	14	68	31.4	EMX1-4368-D8-WT_1
EMX1-4368	TTTA	WT	D8	TS_S	t-s	14	43.3	56.4	EMX1-4368-D8-WT_2
EMX1-4368	TTTA	WT	D8	TS_S	t-s	14	43	56.1	EMX1-4368-D8-WT_3
EMX1-4368	TTTA	WT	D8	TS_S	t-s	14	58.5	41	EMX1-4368-D8-WT_4
EMX1-4368	TTTA	mut2	D8	TS_S	t-s	14	15.6	24.8	EMX1-4368-D8-mut2_1
EMX1-4368	TTTA	mut2	D8	TS_S	t-s	14	22.8	43.1	EMX1-4368-D8-mut2_2
EMX1-4368	TTTA	mut2	D8	TS_S	t-s	14	23.4	44.5	EMX1-4368-D8-mut2_3
EMX1-4368	TTTA	mut2	D8	TS_S	t-s	14	19.9	23.1	EMX1-4368-D8-mut2_4
EMX1-4368	TTTA	mut2A	D8	TS_S	t-s	14	26.1	54.1	EMX1-4368-D8-mut2A_1
EMX1-4368	TTTA	mut2A	D8	TS_S	t-s	14	22.6	40.9	EMX1-4368-D8-mut2A_2
EMX1-4368	TTTA	mut2A	D8	TS_S	t-s	14	24.7	45.5	EMX1-4368-D8-mut2A_3
EMX1-4368	TTTA	mut2A	D8	TS_S	t-s	14	59.8	18.3	EMX1-4368-D8-mut2A_4
EMX1-4368	TTTA	mut2B	D8	TS_S	t-s	14	26.8	62.1	EMX1-4368-D8-mut2B_1
EMX1-4368	TTTA	mut2B	D8	TS_S	t-s	14	26.2	56.4	EMX1-4368-D8-mut2B_2
EMX1-4368	TTTA	mut2B	D8	TS_S	t-s	14	27.1	56.3	EMX1-4368-D8-mut2B_3
EMX1-4368	TTTA	mut2B	D8	TS_S	t-s	14	63.7	21	EMX1-4368-D8-mut2B_4
EMX1-4368	TTTA	mut2C	D8	TS_S	t-s	14	31.6	65.4	EMX1-4368-D8-mut2C_1
EMX1-4368	TTTA	mut2C	D8	TS_S	t-s	14	41	50.5	EMX1-4368-D8-mut2C_2
EMX1-4368	TTTA	mut2C	D8	TS_S	t-s	14	41.4	49.5	EMX1-4368-D8-mut2C_3
EMX1-4368	TTTA	mut2C	D8	TS_S	t-s	14	80.8	16	EMX1-4368-D8-mut2C_4
EMX1-4368	TTTA	WT	D9	NTS_L	nt-s	22	92.8	6.4	EMX1-4368-D9-WT_1
EMX1-4368	TTTA	WT	D9	NTS_L	nt-s	22	93.6	5.4	EMX1-4368-D9-WT_2
EMX1-4368	TTTA	WT	D9	NTS_L	nt-s	22	93.2	5.5	EMX1-4368-D9-WT_3
EMX1-4368	TTTA	WT	D9	NTS_L	nt-s	22	91.9	7.4	EMX1-4368-D9-WT_4
EMX1-4368	TTTA	mut2	D9	NTS_L	nt-s	22	29.1	43.1	EMX1-4368-D9-mut2_1
EMX1-4368	TTTA	mut2	D9	NTS_L	nt-s	22	40.5	43	EMX1-4368-D9-mut2_2
EMX1-4368	TTTA	mut2	D9	NTS_L	nt-s	22	41.6	43.5	EMX1-4368-D9-mut2_3
EMX1-4368	TTTA	mut2	D9	NTS_L	nt-s	22	61.8	21.4	EMX1-4368-D9-mut2_4
EMX1-4368	TTTA	mut2A	D9	NTS_L	nt-s	22	43.1	46.7	EMX1-4368-D9-mut2A_1
EMX1-4368	TTTA	mut2A	D9	NTS_L	nt-s	22	38.1	39.9	EMX1-4368-D9-mut2A_2
EMX1-4368	TTTA	mut2A	D9	NTS_L	nt-s	22	42.9	40.9	EMX1-4368-D9-mut2A_3
EMX1-4368	TTTA	mut2A	D9	NTS_L	nt-s	22	63.6	21.4	EMX1-4368-D9-mut2A_4
EMX1-4368	TTTA	mut2B	D9	NTS_L	nt-s	22	37.3	54.7	EMX1-4368-D9-mut2B_1
EMX1-4368	TTTA	mut2B	D9	NTS_L	nt-s	22	39.6	49.6	EMX1-4368-D9-mut2B_2
EMX1-4368	TTTA	mut2B	D9	NTS_L	nt-s	22	39.5	49.2	EMX1-4368-D9-mut2B_3
EMX1-4368	TTTA	mut2B	D9	NTS_L	nt-s	22	64.5	23.7	EMX1-4368-D9-mut2B_4
EMX1-4368	TTTA	mut2C	D9	NTS_L	nt-s	22	57.4	39.8	EMX1-4368-D9-mut2C_1
EMX1-4368	TTTA	mut2C	D9	NTS_L	nt-s	22	53.1	42.2	EMX1-4368-D9-mut2C_2
EMX1-4368	TTTA	mut2C	D9	NTS_L	nt-s	22	54.8	40.1	EMX1-4368-D9-mut2C_3
EMX1-4368	TTTA	mut2C	D9	NTS_L	nt-s	22	83.1	13.6	EMX1-4368-D9-mut2C_4
EMX1-4368	TTTA	WT	D9n	NTS_S	nt-s	12	29.8	69.9	EMX1-4368-D9n-WT_1
EMX1-4368	TTTA	WT	D9n	NTS_S	nt-s	12	31.7	67.2	EMX1-4368-D9n-WT_2
EMX1-4368	TTTA	mut2	D9n	NTS_S	nt-s	12	27.1	43.3	EMX1-4368-D9n-mut2_1
EMX1-4368	TTTA	mut2	D9n	NTS_S	nt-s	12	29.5	55.1	EMX1-4368-D9n-mut2_2
EMX1-4368	TTTA	mut2A	D9n	NTS_S	nt-s	12	31	50.3	EMX1-4368-D9n-mut2A_1
EMX1-4368	TTTA	mut2A	D9n	NTS_S	nt-s	12	36.5	45.1	EMX1-4368-D9n-mut2A_2
EMX1-4368	TTTA	mut2B	D9n	NTS_S	nt-s	12	31.1	52.9	EMX1-4368-D9n-mut2B_1
EMX1-4368	TTTA	mut2B	D9n	NTS_S	nt-s	12	32.3	64.1	EMX1-4368-D9n-mut2B_2
EMX1-4368	TTTA	mut2C	D9n	NTS_S	nt-s	12	26.8	43.3	EMX1-4368-D9n-mut2C_1
EMX1-4368	TTTA	mut2C	D9n	NTS_S	nt-s	12	32.9	62.5	EMX1-4368-D9n-mut2C_2
EMX1-4368	TTTA	WT					98.4		EMX1-4368-NAN-WT_1
EMX1-4368	TTTA	WT					99.8		EMX1-4368-NAN-WT_2
EMX1-4368	TTTA	WT					99.9		EMX1-4368-NAN-WT_3
EMX1-4368	TTTA	WT					98		EMX1-4368-NAN-WT_4
EMX1-4368	TTTA	mut2					15.3		EMX1-4368-NAN-mut2_1
EMX1-4368	TTTA	mut2					59.2		EMX1-4368-NAN-mut2_2
EMX1-4368	TTTA	mut2					61.5		EMX1-4368-NAN-mut2_3
EMX1-4368	TTTA	mut2					38.2		EMX1-4368-NAN-mut2_4
EMX1-4368	TTTA	mut2A					34.3		EMX1-4368-NAN-mut2A_1
EMX1-4368	TTTA	mut2A					47.9		EMX1-4368-NAN-mut2A_2
EMX1-4368	TTTA	mut2A					57.5		EMX1-4368-NAN-mut2A_3
EMX1-4368	TTTA	mut2A					71		EMX1-4368-NAN-mut2A_4
EMX1-4368	TTTA	mut2B					58.7		EMX1-4368-NAN-mut2B_1
EMX1-4368	TTTA	mut2B					75.6		EMX1-4368-NAN-mut2B_2
EMX1-4368	TTTA	mut2B					77.8		EMX1-4368-NAN-mut2B_3
EMX1-4368	TTTA	mut2B					85.5		EMX1-4368-NAN-mut2B_4
EMX1-4368	TTTA	mut2C					96.2		EMX1-4368-NAN-mut2C_1
EMX1-4368	TTTA	mut2C					88.3		EMX1-4368-NAN-mut2C_2
EMX1-4368	TTTA	mut2C					88.5		EMX1-4368-NAN-mut2C_3
EMX1-4368	TTTA	mut2C					93.2		EMX1-4368-NAN-mut2C_4
EMX1-8864	TTTA	WT	D15	TS_S	t-s	11	26.4	71.5	EMX1-8864-D15-WT_1
EMX1-8864	TTTA	mut2	D15	TS_S	t-s	11	2.5	2.9	EMX1-8864-D15-mut2_1
EMX1-8864	TTTA	mut2A	D15	TS_S	t-s	11	3.3	4.2	EMX1-8864-D15-mut2A_1
EMX1-8864	TTTA	mut2B	D15	TS_S	t-s	11	5.7	6.5	EMX1-8864-D15-mut2B_1
EMX1-8864	TTTA	mut2C	D15	TS_S	t-s	11	13.6	18.3	EMX1-8864-D15-mut2C_1
EMX1-8864	TTTA	WT					95.9		EMX1-8864-NAN-WT_1
EMX1-8864	TTTA	mut2					7.1		EMX1-8864-NAN-mut2_1
EMX1-8864	TTTA	mut2A					8.6		EMX1-8864-NAN-mut2A_1
EMX1-8864	TTTA	mut2B					11.4		EMX1-8864-NAN-mut2B_1
EMX1-8864	TTTA	mut2C					21.5		EMX1-8864-NAN-mut2C_1
IDS-719	TTTA	WT	D27	TS_S	t-s	10	26.7	39.3	IDS-719-D27-WT_1
IDS-719	TTTA	WT	D27	TS_S	t-s	10	26.5	40.6	IDS-719-D27-WT_2
IDS-719	TTTA	WT	D27	TS_S	t-s	10	35.9	22.9	IDS-719-D27-WT_3
IDS-719	TTTA	WT	D27	TS_S	t-s	10	34.7	33.9	IDS-719-D27-WT_4
IDS-719	TTTA	mut2	D27	TS_S	t-s	10	10.9	13.7	IDS-719-D27-mut2_1
IDS-719	TTTA	mut2	D27	TS_S	t-s	10	9	15.6	IDS-719-D27-mut2_2
IDS-719	TTTA	mut2A	D27	TS_S	t-s	10	12.6	20.5	IDS-719-D27-mut2A_1
IDS-719	TTTA	mut2A	D27	TS_S	t-s	10	14.3	21.4	IDS-719-D27-mut2A_2
IDS-719	TTTA	mut2B	D27	TS_S	t-s	10	16.5	22.1	IDS-719-D27-mut2B_1
IDS-719	TTTA	mut2B	D27	TS_S	t-s	10	19.8	23.9	IDS-719-D27-mut2B_2
IDS-719	TTTA	mut2C	D27	TS_S	t-s	10	34.9	29.5	IDS-719-D27-mut2C_1
IDS-719	TTTA	mut2C	D27	TS_S	t-s	10	31.2	46.4	IDS-719-D27-mut2C_2
IDS-719	TTTA	mut2C	D27	TS_S	t-s	10	50	36.7	IDS-719-D27-mut2C_3
IDS-719	TTTA	mut2C	D27	TS_S	t-s	10	50.9	38	IDS-719-D27-mut2C_4
IDS-719	TTTA	WT	D37	NTS_L	nt-s	21	31	21.6	IDS-719-D37-WT_1
IDS-719	TTTA	WT	D37	NTS_L	nt-s	21	31.8	23.4	IDS-719-D37-WT_2
IDS-719	TTTA	WT	D37	NTS_L	nt-s	21	30.4	27.1	IDS-719-D37-WT_3
IDS-719	TTTA	mut2	D37	NTS_L	nt-s	21	6.2	8.1	IDS-719-D37-mut2_1
IDS-719	TTTA	mut2	D37	NTS_L	nt-s	21	6.3	8.4	IDS-719-D37-mut2_2
IDS-719	TTTA	mut2	D37	NTS_L	nt-s	21	7.4	17.3	IDS-719-D37-mut2_3
IDS-719	TTTA	mut2A	D37	NTS_L	nt-s	21	8.6	10.5	IDS-719-D37-mut2A_1
IDS-719	TTTA	mut2A	D37	NTS_L	nt-s	21	8.9	11.3	IDS-719-D37-mut2A_2
IDS-719	TTTA	mut2A	D37	NTS_L	nt-s	21	9.1	22	IDS-719-D37-mut2A_3
IDS-719	TTTA	mut2B	D37	NTS_L	nt-s	21	13.8	14.4	IDS-719-D37-mut2B_1
IDS-719	TTTA	mut2B	D37	NTS_L	nt-s	21	15.3	16	IDS-719-D37-mut2B_2
IDS-719	TTTA	mut2B	D37	NTS_L	nt-s	21	14.8	24	IDS-719-D37-mut2B_3
IDS-719	TTTA	mut2C	D37	NTS_L	nt-s	21	49.4	34.2	IDS-719-D37-mut2C_1
IDS-719	TTTA	mut2C	D37	NTS_L	nt-s	21	50	35.4	IDS-719-D37-mut2C_2
IDS-719	TTTA	mut2C	D37	NTS_L	nt-s	21	42.5	39.3	IDS-719-D37-mut2C_3
IDS-719	TTTA	WT					45.2		IDS-719-NAN-WT_1
IDS-719	TTTA	WT					49.3		IDS-719-NAN-WT_2
IDS-719	TTTA	WT					62.7		IDS-719-NAN-WT_3
IDS-719	TTTA	WT					66		IDS-719-NAN-WT_4
IDS-719	TTTA	mut2					12.4		IDS-719-NAN-mut2_1
IDS-719	TTTA	mut2					9.7		IDS-719-NAN-mut2_2
IDS-719	TTTA	mut2A					21		IDS-719-NAN-mut2A_1
IDS-719	TTTA	mut2A					16.5		IDS-719-NAN-mut2A_2
IDS-719	TTTA	mut2B					26.4		IDS-719-NAN-mut2B_1
IDS-719	TTTA	mut2B					22.6		IDS-719-NAN-mut2B_2
IDS-719	TTTA	mut2C					68.3		IDS-719-NAN-mut2C_1
IDS-719	TTTA	mut2C					63.6		IDS-719-NAN-mut2C_2
IDS-719	TTTA	mut2C					89.5		IDS-719-NAN-mut2C_3
IDS-719	TTTA	mut2C					89.9		IDS-719-NAN-mut2C_4
VEGFA-1662	TTTG	WT	D3	NTS_L	nt-s	22	27.3	19.4	VEGFA-1662-D3-WT_1
VEGFA-1662	TTTG	WT	D3	NTS_L	nt-s	22	42.1	34	VEGFA-1662-D3-WT_2
VEGFA-1662	TTTG	WT	D3	NTS_L	nt-s	22	42.6	35.6	VEGFA-1662-D3-WT_3
VEGFA-1662	TTTG	WT	D3	NTS_L	nt-s	22	35.5	17.2	VEGFA-1662-D3-WT_4
VEGFA-1662	TTTG	mut2	D3	NTS_L	nt-s	22	4.7	4.9	VEGFA-1662-D3-mut2_1
VEGFA-1662	TTTG	mut2	D3	NTS_L	nt-s	22	5.2	8	VEGFA-1662-D3-mut2_2
VEGFA-1662	TTTG	mut2	D3	NTS_L	nt-s	22	5.7	8.6	VEGFA-1662-D3-mut2_3
VEGFA-1662	TTTG	mut2	D3	NTS_L	nt-s	22	4.9	3.3	VEGFA-1662-D3-mut2_4
VEGFA-1662	TTTG	mut2A	D3	NTS_L	nt-s	22	14.8	15.3	VEGFA-1662-D3-mut2A_1
VEGFA-1662	TTTG	mut2A	D3	NTS_L	nt-s	22	9.3	13.4	VEGFA-1662-D3-mut2A_2
VEGFA-1662	TTTG	mut2A	D3	NTS_L	nt-s	22	9.7	13.4	VEGFA-1662-D3-mut2A_3
VEGFA-1662	TTTG	mut2A	D3	NTS_L	nt-s	22	10.4	7	VEGFA-1662-D3-mut2A_4
VEGFA-1662	TTTG	mut2B	D3	NTS_L	nt-s	22	12.2	15.8	VEGFA-1662-D3-mut2B_1
VEGFA-1662	TTTG	mut2B	D3	NTS_L	nt-s	22	12.2	22	VEGFA-1662-D3-mut2B_2
VEGFA-1662	TTTG	mut2B	D3	NTS_L	nt-s	22	11.9	24.4	VEGFA-1662-D3-mut2B_3
VEGFA-1662	TTTG	mut2B	D3	NTS_L	nt-s	22	11.6	8	VEGFA-1662-D3-mut2B_4
VEGFA-1662	TTTG	mut2C	D3	NTS_L	nt-s	22	43.4	43.8	VEGFA-1662-D3-mut2C_1
VEGFA-1662	TTTG	mut2C	D3	NTS_L	nt-s	22	41.9	48.4	VEGFA-1662-D3-mut2C_2
VEGFA-1662	TTTG	mut2C	D3	NTS_L	nt-s	22	42	49.5	VEGFA-1662-D3-mut2C_3
VEGFA-1662	TTTG	mut2C	D3	NTS_L	nt-s	22	42.1	30.5	VEGFA-1662-D3-mut2C_4
VEGFA-1662	TTTG	WT	D3n	NTS_S	nt-s	12	25.5	51.8	VEGFA-1662-D3n-WT_1
VEGFA-1662	TTTG	WT	D3n	NTS_S	nt-s	12	24.6	53.6	VEGFA-1662-D3n-WT_2
VEGFA-1662	TTTG	mut2	D3n	NTS_S	nt-s	12	9.9	5.6	VEGFA-1662-D3n-mut2_1
VEGFA-1662	TTTG	mut2	D3n	NTS_S	nt-s	12	5.8	6.1	VEGFA-1662-D3n-mut2_2
VEGFA-1662	TTTG	mut2A	D3n	NTS_S	nt-s	12	11.9	10.6	VEGFA-1662-D3n-mut2A_1
VEGFA-1662	TTTG	mut2A	D3n	NTS_S	nt-s	12	9	10.7	VEGFA-1662-D3n-mut2A_2
VEGFA-1662	TTTG	mut2B	D3n	NTS_S	nt-s	12	10.4	20.5	VEGFA-1662-D3n-mut2B_1
VEGFA-1662	TTTG	mut2B	D3n	NTS_S	nt-s	12	13.2	20.5	VEGFA-1662-D3n-mut2B_2
VEGFA-1662	TTTG	mut2C	D3n	NTS_S	nt-s	12	26.7	61.3	VEGFA-1662-D3n-mut2C_1
VEGFA-1662	TTTG	mut2C	D3n	NTS_S	nt-s	12	26.1	15.8	VEGFA-1662-D3n-mut2C_2
VEGFA-1662	TTTG	WT	D6	TS_S	t-s	14	29.9	21.3	VEGFA-1662-D6-WT_1
VEGFA-1662	TTTG	WT	D6	TS_S	t-s	14	30.9	45.4	VEGFA-1662-D6-WT_2
VEGFA-1662	TTTG	WT	D6	TS_S	t-s	14	37.4	43.7	VEGFA-1662-D6-WT_3
VEGFA-1662	TTTG	WT	D6	TS_S	t-s	14	38.7	21.4	VEGFA-1662-D6-WT_4
VEGFA-1662	TTTG	mut2	D6	TS_S	t-s	14	3.7	2.5	VEGFA-1662-D6-mut2_1
VEGFA-1662	TTTG	mut2	D6	TS_S	t-s	14	3.9	4	VEGFA-1662-D6-mut2_2
VEGFA-1662	TTTG	mut2	D6	TS_S	t-s	14	4.2	4.5	VEGFA-1662-D6-mut2_3
VEGFA-1662	TTTG	mut2	D6	TS_S	t-s	14	4.1	1.6	VEGFA-1662-D6-mut2_4
VEGFA-1662	TTTG	mut2A	D6	TS_S	t-s	14	11.2	9.2	VEGFA-1662-D6-mut2A_1
VEGFA-1662	TTTG	mut2A	D6	TS_S	t-s	14	6.4	6.5	VEGFA-1662-D6-mut2A_2
VEGFA-1662	TTTG	mut2A	D6	TS_S	t-s	14	7.6	7.6	VEGFA-1662-D6-mut2A_3
VEGFA-1662	TTTG	mut2A	D6	TS_S	t-s	14	9.8	4.6	VEGFA-1662-D6-mut2A_4
VEGFA-1662	TTTG	mut2B	D6	TS_S	t-s	14	12	9.9	VEGFA-1662-D6-mut2B_1
VEGFA-1662	TTTG	mut2B	D6	TS_S	t-s	14	11.4	13.2	VEGFA-1662-D6-mut2B_2
VEGFA-1662	TTTG	mut2B	D6	TS_S	t-s	14	12.1	13.7	VEGFA-1662-D6-mut2B_3
VEGFA-1662	TTTG	mut2B	D6	TS_S	t-s	14	10	4.2	VEGFA-1662-D6-mut2B_4
VEGFA-1662	TTTG	mut2C	D6	TS_S	t-s	14	35.8	48.5	VEGFA-1662-D6-mut2C_1
VEGFA-1662	TTTG	mut2C	D6	TS_S	t-s	14	38.3	46.1	VEGFA-1662-D6-mut2C_2
VEGFA-1662	TTTG	mut2C	D6	TS_S	t-s	14	40.1	48.4	VEGFA-1662-D6-mut2C_3
VEGFA-1662	TTTG	mut2C	D6	TS_S	t-s	14	38.5	28.9	VEGFA-1662-D6-mut2C_4
VEGFA-1662	TTTG	WT					29.3		VEGFA-1662-NAN-WT_1
VEGFA-1662	TTTG	WT					58.1		VEGFA-1662-NAN-WT_2
VEGFA-1662	TTTG	WT					52.7		VEGFA-1662-NAN-WT_3
VEGFA-1662	TTTG	WT					47.9		VEGFA-1662-NAN-WT_4
VEGFA-1662	TTTG	mut2					2.2		VEGFA-1662-NAN-mut2_1
VEGFA-1662	TTTG	mut2					6.8		VEGFA-1662-NAN-mut2_2
VEGFA-1662	TTTG	mut2					13.7		VEGFA-1662-NAN-mut2_3
VEGFA-1662	TTTG	mut2					5		VEGFA-1662-NAN-mut2_4
VEGFA-1662	TTTG	mut2A					12.2		VEGFA-1662-NAN-mut2A_1
VEGFA-1662	TTTG	mut2A					9.6		VEGFA-1662-NAN-mut2A_2
VEGFA-1662	TTTG	mut2A					10.7		VEGFA-1662-NAN-mut2A_3
VEGFA-1662	TTTG	mut2A					13.8		VEGFA-1662-NAN-mut2A_4
VEGFA-1662	TTTG	mut2B					11.4		VEGFA-1662-NAN-mut2B_1
VEGFA-1662	TTTG	mut2B					14		VEGFA-1662-NAN-mut2B_2
VEGFA-1662	TTTG	mut2B					17.3		VEGFA-1662-NAN-mut2B_3
VEGFA-1662	TTTG	mut2B					16.2		VEGFA-1662-NAN-mut2B_4
VEGFA-1662	TTTG	mut2C					72		VEGFA-1662-NAN-mut2C_1
VEGFA-1662	TTTG	mut2C					68.2		VEGFA-1662-NAN-mut2C_2
VEGFA-1662	TTTG	mut2C					69.7		VEGFA-1662-NAN-mut2C_3
VEGFA-1662	TTTG	mut2C					53.7		VEGFA-1662-NAN-mut2C_4
ALB-218	TTTA	WT					7.1		ALB-218-NAN-WT_1
ALB-218	TTTA	WT					7.9		ALB-218-NAN-WT_2
ALB-218	TTTA	mut2B-W					3.7		ALB-218-NAN-mut2B-W_1
ALB-218	TTTA	mut2B-W					4.2		ALB-218-NAN-mut2B-W_2
ALB-218	TTTA	mut2C					3		ALB-218-NAN-mut2C_1
ALB-218	TTTA	mut2C					3.6		ALB-218-NAN-mut2C_2
ALB-218	TTTA	mut2C-W					14.7		ALB-218-NAN-mut2C-W_1
ALB-218	TTTA	mut2C-W					17		ALB-218-NAN-mut2C-W_2
ALB-218	TTTA	mut2C-WF					13.5		ALB-218-NAN-mut2C-WF_1
ALB-218	TTTA	mut2C-WF					15.3		ALB-218-NAN-mut2C-WF_2
CCR5-341	TTTA	WT					3.1		CCR5-341-NAN-WT_1
CCR5-341	TTTA	WT					3.5		CCR5-341-NAN-WT_2
CCR5-341	TTTA	mut2B-W					2.4		CCR5-341-NAN-mut2B-W_1
CCR5-341	TTTA	mut2B-W					2.3		CCR5-341-NAN-mut2B-W_2
CCR5-341	TTTA	mut2C					9		CCR5-341-NAN-mut2C_1
CCR5-341	TTTA	mut2C					9.8		CCR5-341-NAN-mut2C_2
CCR5-341	TTTA	mut2C-W					21.8		CCR5-341-NAN-mut2C-W_1
CCR5-341	TTTA	mut2C-W					21.7		CCR5-341-NAN-mut2C-W_2
CCR5-341	TTTA	mut2C-WF					21		CCR5-341-NAN-mut2C-WF_1
CCR5-341	TTTA	mut2C-WF					22.4		CCR5-341-NAN-mut2C-WF_2
CCR5-542	TTTA	WT					8.6		CCR5-542-NAN-WT_1
CCR5-542	TTTA	WT					8.8		CCR5-542-NAN-WT_2
CCR5-542	TTTA	mut2B-W					5.7		CCR5-542-NAN-mut2B-W_1
CCR5-542	TTTA	mut2B-W					6.7		CCR5-542-NAN-mut2B-W_2
CCR5-542	TTTA	mut2C					4.4		CCR5-542-NAN-mut2C_1
CCR5-542	TTTA	mut2C					4.5		CCR5-542-NAN-mut2C_2
CCR5-542	TTTA	mut2C-W					25.4		CCR5-542-NAN-mut2C-W_1
CCR5-542	TTTA	mut2C-W					21.6		CCR5-542-NAN-mut2C-W_2
CCR5-542	TTTA	mut2C-WF					21.2		CCR5-542-NAN-mut2C-WF_1
CCR5-542	TTTA	mut2C-WF					23		CCR5-542-NAN-mut2C-WF_2
EMX1-8806	TTTC	WT					28.8		EMX1-8806-NAN-WT_1
EMX1-8806	TTTC	WT					33.1		EMX1-8806-NAN-WT_2
EMX1-8806	TTTC	mut2B-W					9.6		EMX1-8806-NAN-mut2B-W_1
EMX1-8806	TTTC	mut2B-W					12.4		EMX1-8806-NAN-mut2B-W_2
EMX1-8806	TTTC	mut2C					40.8		EMX1-8806-NAN-mut2C_1
EMX1-8806	TTTC	mut2C					41.1		EMX1-8806-NAN-mut2C_2
EMX1-8806	TTTC	mut2C-W					59.6		EMX1-8806-NAN-mut2C-W_1
EMX1-8806	TTTC	mut2C-W					66.5		EMX1-8806-NAN-mut2C-W_2
EMX1-8806	TTTC	mut2C-WF					56.5		EMX1-8806-NAN-mut2C-WF_1
EMX1-8806	TTTC	mut2C-WF					57.1		EMX1-8806-NAN-mut2C-WF_2
IDS-1257	TTTC	WT					1.3		IDS-1257-NAN-WT_1
IDS-1257	TTTC	WT					1.3		IDS-1257-NAN-WT_2
IDS-1257	TTTC	WT					1.4		IDS-1257-NAN-WT_3
IDS-1257	TTTC	WT					1.4		IDS-1257-NAN-WT_4
IDS-1257	TTTC	mut2B-W					1.2		IDS-1257-NAN-mut2B-W_1
IDS-1257	TTTC	mut2B-W					1.2		IDS-1257-NAN-mut2B-W_2
IDS-1257	TTTC	mut2B-W					1.3		IDS-1257-NAN-mut2B-W_3
IDS-1257	TTTC	mut2B-W					1.3		IDS-1257-NAN-mut2B-W_4
IDS-1257	TTTC	mut2C					1.1		IDS-1257-NAN-mut2C_1
IDS-1257	TTTC	mut2C					1.2		IDS-1257-NAN-mut2C_2
IDS-1257	TTTC	mut2C					1.3		IDS-1257-NAN-mut2C_3
IDS-1257	TTTC	mut2C					1.3		IDS-1257-NAN-mut2C_4
IDS-1257	TTTC	mut2C-W					1.7		IDS-1257-NAN-mut2C-W_1
IDS-1257	TTTC	mut2C-W					1.9		IDS-1257-NAN-mut2C-W_2
IDS-1257	TTTC	mut2C-W					1.8		IDS-1257-NAN-mut2C-W_3
IDS-1257	TTTC	mut2C-W					2		IDS-1257-NAN-mut2C-W_4
IDS-1257	TTTC	mut2C-WF					1.6		IDS-1257-NAN-mut2C-WF_1
IDS-1257	TTTC	mut2C-WF					1.8		IDS-1257-NAN-mut2C-WF_2
IDS-1257	TTTC	mut2C-WF					1.7		IDS-1257-NAN-mut2C-WF_3
IDS-1257	TTTC	mut2C-WF					1.9		IDS-1257-NAN-mut2C-WF_4
